# Supplementary material for: Exploring the effects of task complexity and translation anxiety on EFL learners’ translation performance: Evidence from a mixed-design study
Source: PLoS One. 2026 May 6;21(5):e0346731. doi: 10.1371/journal.pone.0346731 (PMC13148665; doi:10.1371/journal.pone.0346731)
Supplement: S5 File — (XLSX) [file pone.0346731.s005.xlsx]

## Sheet: Sheet2
S5 File. Metadata
ParticipantID	Anxiety group	Tasks	Total duration 1	Total duration 2	Subjective cognitive effort 1	Subjective cognitive effort 2	Total revision 1	Total revision 2	Translation accuracy 1	Translation accuracy 2	Translation fluency 1	Translation fluency 2	Word length 1	Word length 2	Word diversity 1	Word diversity 2	Causal connectives 1	Causal connectives 2
1	1	1&2	1273	1245	5	4.5	5	7	8	5	6	5	4.813	4.488	0.768	0.797	21.978	7.874
2	1	1&2	840	1367	7	7	3	0	6	4	5	4	5.074	4.193	0.818	0.702	0	27.586
3	1	1&2	1294	1439	5.5	6.5	1	0	7	5	7	5	5.221	4.374	0.855	0.655	23.256	0
4	1	1&2	633	638	7.5	6	2	1	6	5	5	4	4.902	4.212	0.806	0.723	29.412	12.821
5	1	1&2	1198	1583	5	6	5	6	8	5	7	5	5.506	4.798	0.862	0.808	22.472	8.065
6	1	1&2	1215	1431	5	4.5	5	0	5	4	4	3	5.695	4.241	0.776	0.69	24.39	7.092
7	1	1&2	890	1259	4.5	6	2	6	9	6	8	5	4.842	4.329	0.881	0.875	39.604	43.478
8	1	1&2	1487	1960	4.5	4.5	0	1	7	6	6	4	5.113	4.503	0.828	0.75	20.619	27.211
9	1	1&2	1274	1784	6	7.5	2	2	9	7	6	5	5	4.427	0.821	0.693	27.778	11.696
10	1	1&2	1154	1310	4.5	6	1	3	7	6	6	4	5.01	4.2	0.823	0.727	20.202	8
11	1	1&2	1467	1795	4	4.5	0	0	6	5	5	4	4.837	4.283	0.9	0.795	32.609	14.493
12	1	1&2	932	1407	5.5	5.5	1	1	8	6	8	6	4.922	4.321	0.794	0.746	39.216	21.898
13	1	1&2	1010	1597	5	6	2	2	6	5	7	5	5.157	4.662	0.873	0.816	44.944	22.059
14	1	1&2	828	1045	5	6	6	0	9	6	7	5	5.215	4.457	0.81	0.811	53.763	21.429
15	1	1&2	1578	1885	5.5	5	5	0	6	5	5	4	4.865	4.572	0.877	0.822	67.308	7.246
16	1	1&2	717	1058	5.5	7	1	3	7	6	8	5	5.303	4.53	0.828	0.62	22.472	7.576
17	1	1&2	789	1247	4.5	7	0	0	8	6	9	7	4.88	4.372	0.77	0.813	30	0
18	1	1&2	1586	1601	5	5	1	0	8	6	6	4	4.782	4.455	0.75	0.747	29.703	6.897
19	1	1&2	1334	1935	5	5.5	1	0	8	6	6	4	4.882	4.192	0.85	0.768	39.216	6.623
20	1	1&2	1091	1464	6	6	0	0	6	5	7	4	4.844	4.23	0.763	0.778	31.25	7.407
21	1	1&2	1272	1814	6	6	2	8	6	6	6	4	4.882	4.431	0.75	0.67	32.258	13.072
22	1	1&2	1295	1841	4.5	5.5	0	1	7	5	5	4	4.85	4.212	0.818	0.75	53.097	8.475
23	1	1&2	1197	1165	4	6	4	1	8	6	7	5	5.135	4.963	0.897	0.788	33.708	7.353
24	1	1&2	1349	1733	5.5	5	0	0	7	5	5	4	5.245	4.673	0.9	0.841	51.02	26.549
25	1	1&2	1144	1612	5	5.5	1	4	5	4	5	4	4.977	4.426	0.81	0.702	11.494	6.757
26	1	1&2	1233	1620	4	6	3	0	5	5	6	4	4.896	4.524	0.738	0.686	10.417	6.993
27	1	1&2	1025	1296	6	5	4	0	8	5	6	4	4.889	4.275	0.81	0.736	30.303	18.75
28	1	1&2	1206	1369	6	6	3	3	8	6	7	5	4.594	4.238	0.778	0.728	29.703	6.803
29	1	1&2	1109	1708	5.5	6.5	4	1	8	6	8	7	4.816	4.632	0.781	0.69	20.408	13.889
30	1	1&2	871	960	5.5	7	0	0	7	5	5	3	4.589	4.025	0.794	0.75	26.786	8.333
31	1	1&2	602	977	4	6.5	0	2	8	5	8	5	4.81	4.425	0.846	0.722	28.571	13.699
32	1	1&2	910	956	5	5.5	0	0	5	4	4	3	4.535	4.281	0.776	0.662	39.604	8.264
33	1	1&2	865	1152	5	5	0	0	6	5	5	4	5.033	4.229	0.862	0.699	65.217	7.143
34	1	1&2	1050	1797	6.5	7	0	0	6	5	6	4	4.946	4.357	0.789	0.762	21.739	6.369
35	1	1&2	734	1415	5.5	8.5	0	0	6	5	6	4	5.073	4.489	0.865	0.808	36.585	0
36	1	1&2	880	1256	6.5	7	0	0	6	5	5	4	4.916	4.697	0.789	0.704	46.729	7.042
37	1	1&2	790	1132	5.5	6	3	7	9	6	8	6	4.854	4.168	0.873	0.776	48.544	12.903
38	1	1&2	1365	1757	5.5	6	14	16	8	6	6	5	5.404	4.58	0.887	0.778	56.18	7.634
39	1	1&2	1581	1561	5.5	6	1	0	5	5	5	5	5.221	4.204	0.887	0.671	52.632	0
40	1	1&2	1227	1359	6	5.5	5	6	7	5	5	4	4.839	4.707	0.803	0.747	32.258	7.519
41	1	1&2	1188	1498	4	5.5	0	1	6	5	8	6	5.041	4.574	0.844	0.747	30.612	14.184
42	1	1&2	1255	1415	5.5	6	5	2	8	6	7	5	5.333	4.331	0.839	0.762	44.444	6.897
43	1	1&2	1063	1520	3.5	5.5	1	2	9	6	8	6	5	4.555	0.836	0.77	20	14.599
44	1	1&2	1050	1567	7	6.5	3	1	7	5	6	5	5.021	4.584	0.762	0.691	31.915	0
45	1	1&2	883	997	4.5	6	1	1	6	5	4	3	4.804	4.43	0.839	0.714	21.739	0
46	1	1&2	976	1233	4.5	6.5	0	0	7	5	7	6	4.909	4.781	0.794	0.852	20.202	19.868
47	1	1&2	1437	1754	4	4	0	0	6	5	4	3	5.541	4.865	0.946	0.782	35.294	0
48	1	1&2	1342	1561	5	6	1	2	8	5	5	3	4.865	4.313	0.911	0.803	38.462	6.667
49	1	1&2	1313	1764	5.5	5.5	2	0	9	6	7	5	4.881	4.576	0.833	0.743	29.703	7.576
50	2	1&2	1142	1530	5	5.5	0	1	6	5	6	4	4.781	4.599	0.902	0.784	62.5	7.042
51	2	1&2	1218	1520	5.5	6	1	1	5	5	4	3	4.626	4.119	0.8	0.757	43.956	31.746
52	2	1&2	1175	1187	5.5	6.5	0	0	8	6	7	5	5.01	4.609	0.82	0.733	30.303	14.493
53	2	1&2	944	1072	4.5	5.5	0	2	7	5	6	4	4.989	4.44	0.766	0.736	43.011	8
54	2	1&2	1271	1400	6	5.5	1	3	6	5	7	4	4.922	4.431	0.804	0.776	33.333	31.25
55	2	1&2	1152	1459	7	6.5	0	0	3	4	3	3	4.929	4.435	0.783	0.785	42.857	13.605
56	2	1&2	1129	1629	6	6	2	0	7	5	5	4	4.924	4.752	0.722	0.738	38.095	13.793
57	2	1&2	1318	1302	5.5	4	0	0	9	6	7	5	5.132	4.884	0.831	0.859	32.967	8.264
58	2	1&2	1163	1564	3.5	6	0	2	8	6	7	5	4.889	4.252	0.8	0.729	27.778	25.806
59	2	1&2	981	1789	3.5	4.5	3	2	9	7	9	8	5.098	4.579	0.887	0.802	29.412	19.737
60	2	1&2	1239	1857	5	5.5	2	0	6	5	6	5	5.227	4.326	0.871	0.695	51.546	0
61	2	1&2	1410	1459	6.5	4.5	0	0	7	4	5	4	5.298	4.63	0.857	0.78	42.553	20
62	2	1&2	1304	1498	5.5	6	2	4	7	6	7	5	4.847	4.576	0.845	0.84	20.408	7.576
63	2	1&2	1248	1120	5.5	7	0	2	9	7	7	6	4.798	4.314	0.871	0.808	48.077	7.299
64	2	1&2	1298	1422	5	5.5	1	1	7	6	8	6	5.08	4.437	0.855	0.816	34.483	7.407
65	2	1&2	1336	1258	6	6.5	6	1	6	6	4	3	5.057	4.276	0.786	0.654	45.455	6.41
66	2	1&2	838	1352	6.5	6.5	2	1	5	4	4	3	4.862	4.416	0.891	0.81	21.277	20.134
67	2	1&2	1311	1736	4.5	4.5	0	0	5	4	4	3	4.582	4.178	0.788	0.764	40.816	14.815
68	2	1&2	1495	1380	6	6	3	1	6	5	6	4	4.932	4.718	0.82	0.765	48.544	26.846
69	2	1&2	935	1468	5	6	1	0	8	6	7	5	5.102	4.427	0.893	0.732	34.091	34.965
70	2	1&2	843	1263	4	4	1	3	8	6	6	5	5.125	4.358	0.877	0.693	41.667	8.13
71	2	1&2	1065	1760	6	6	1	1	8	5	7	4	4.989	4.538	0.818	0.691	22.727	13.793
72	2	1&2	952	1077	3.5	5	0	0	6	3	6	2	4.911	4.436	0.895	0.79	33.333	9.091
73	2	1&2	1172	1377	5	6	0	0	9	7	8	5	5.073	4.353	0.907	0.841	41.667	32.051
74	2	1&2	1352	1520	5	6	0	0	6	5	6	4	4.844	4.469	0.723	0.848	41.667	8.85
75	2	1&2	1209	1210	7.5	7.5	0	0	7	5	5	5	5.1	4.618	0.762	0.716	33.333	0
76	2	1&2	1151	1654	6.5	5.5	2	0	9	6	6	4	4.773	4.538	0.646	0.693	18.182	6.993
77	2	1&2	873	933	5.5	7	0	0	8	5	9	5	4.835	4.457	0.825	0.756	30.928	7.246
78	2	1&2	720	1135	8.5	5	1	1	6	5	7	5	4.864	4.482	0.792	0.733	34.091	0
79	2	1&2	798	969	5.5	5.5	1	0	7	6	7	6	4.802	4.311	0.807	0.681	20.833	13.514
80	2	1&2	1388	1478	5.5	6.5	5	0	7	5	4	3	4.857	4.587	0.779	0.687	47.619	7.246
81	2	1&2	1008	1206	6	6.5	0	0	9	5	7	4	4.57	4.474	0.82	0.766	40	7.299
82	2	1&2	1335	1577	5	5.5	4	0	7	5	5	3	4.79	4.353	0.839	0.724	30	6.667
83	2	1&2	912	1365	5.5	5.5	1	6	7	6	7	5	4.664	4.241	0.762	0.622	27.273	30.12
84	2	1&2	838	1106	5	5.5	2	2	9	5	7	6	4.87	4.377	0.761	0.683	30	6.494
85	2	1&2	1590	1721	4.5	6	0	0	7	6	7	5	5.104	4.419	0.823	0.809	31.25	46.512
86	2	1&2	736	1114	5	6.5	0	1	9	6	9	7	4.935	4.144	0.839	0.744	32.609	6.849
87	2	1&2	1318	1556	7	7.5	1	1	7	5	4	3	5.253	4.349	0.903	0.737	50.505	13.423
88	2	1&2	886	969	6.5	7.5	2	0	6	5	5	3	4.68	4.244	0.817	0.711	41.237	7.634
89	2	1&2	976	1227	6	6	0	0	8	6	7	4	4.896	4.679	0.73	0.741	20.833	28.571
90	2	1&2	998	1375	6.5	4.5	0	0	6	5	5	3	5	4.469	0.8	0.706	29.412	13.605
91	2	1&2	1353	1704	6	6	2	1	8	5	5	4	4.885	4.529	0.813	0.812	52.083	14.493
92	2	1&2	1466	1309	6	6	7	3	7	5	5	4	4.949	4.612	0.742	0.726	20.408	0
93	2	1&2	1409	1546	6	6	4	3	6	5	6	3	4.934	4.609	0.797	0.679	47.17	13.245
94	2	1&2	1256	1547	6	6	1	0	8	6	8	6	5.179	4.718	0.766	0.709	10.526	7.042
95	2	1&2	1303	1354	6	5	8	6	5	5	4	3	5.011	4.022	0.852	0.8	53.763	28.986
96	2	1&2	1998	2021	6	6	1	1	6	5	4	3	4.921	4.291	0.823	0.674	39.604	0
97	2	1&2	1046	1536	5.5	5.5	1	0	6	5	6	4	4.57	4.162	0.828	0.714	20	13.514
98	2	1&2	929	1390	6	5	0	0	5	5	4	3	4.674	4.187	0.84	0.779	33.708	22.388
99	2	1&2	1049	1010	4.5	5.5	1	2	6	4	6	4	5.022	4.609	0.875	0.787	32.609	14.493
100	2	1&2	1078	1258	6	6	0	0	6	4	5	3	4.577	4.515	0.803	0.788	27.027	14.925
Note: For the anxiety group, 1 indicates low anxiety and 2 indicates high anxiety; for the task condition, 1 indicates the simple task and 2 indicates the complex task.
